# Supplementary material for: Antidepressant-Like Properties of Intrastriatal Botulinum Neurotoxin-A Injection in a Unilateral 6-OHDA Rat Model of Parkinson’s Disease
Source: Toxins (Basel). 2021 Jul 20;13(7):505. doi: 10.3390/toxins13070505 (PMC8310221; doi:10.3390/toxins13070505)
Supplement: Supplementary file 1 [file toxins-13-00505-s001.zip]

Archive with 1 entries (1 files):
- toxins-1283773-supplementary.pdf
